# Supplementary material for: Reynoutria Rhizomes as a Natural Source of SARS-CoV-2 Mpro Inhibitors–Molecular Docking and In Vitro Study
Source: Pharmaceuticals (Basel). 2021 Jul 29;14(8):742. doi: 10.3390/ph14080742 (PMC8399519; doi:10.3390/ph14080742)
Supplement: Supplementary file 1 [file pharmaceuticals-14-00742-s001.zip]

Archive with 1 entries (1 files):
- pharmaceuticals-1289886-SI.pdf
